# Supplementary material for: Molecular Characterization, Tumor Microenvironment Association, and Drug Susceptibility of DNA Methylation-Driven Genes in Renal Cell Carcinoma
Source: Front Cell Dev Biol. 2022 Mar 21;10:837919. doi: 10.3389/fcell.2022.837919 (PMC8978676; doi:10.3389/fcell.2022.837919)
Supplement: Supplementary file 1 [file Table2.xlsx]

## Sheet: Sheet1
Table S2: 270 MDGs in RCC samples and normal samples.
gene	normalMean	tumorMean	logFC	pValue	adjustP	cor	corPavlue
CFH	0.685797	0.45949	-0.577748	1.04e-19	3.21e-17	-0.499547	5.94e-43
AC147651.4	0.586276	0.37486	-0.64523	4e-23	1.23e-20	-0.403258	3.36e-27
C1orf54	0.411277	0.506851	0.301451	1.55e-08	4.75e-06	-0.357064	2.81e-21
CLEC2B	0.55192	0.378859	-0.542799	5.52e-34	1.7e-31	-0.34247	1.34e-19
IL12RB2	0.496851	0.392162	-0.341362	2.3e-12	7.05e-10	-0.499474	6.13e-43
AKNA	0.253858	0.392332	0.628052	7.18e-22	2.2e-19	-0.368007	1.35e-22
APOL3	0.342721	0.204752	-0.743162	3.28e-26	1.01e-23	-0.546516	1.15e-52
AQP1	0.461269	0.352182	-0.389288	3.19e-31	9.78e-29	-0.493842	7.14e-42
ALDOC	0.391051	0.388779	-0.00840544	3.11e-05	0.0095336	-0.59652	7.51e-65
SLC16A5	0.26474	0.348004	0.394528	1.41e-11	4.32e-09	-0.500027	4.8e-43
KDM5D	0.10967	0.183453	0.742242	1.04e-09	3.18e-07	-0.324951	1.07e-17
ZNF577	0.267576	0.399942	0.579844	5.15e-54	1.58e-51	-0.439436	1.55e-32
SNHG18	0.354592	0.212499	-0.738701	5.15e-50	1.58e-47	-0.460164	6.75e-36
OAS2	0.374225	0.248623	-0.589946	7.63e-25	2.34e-22	-0.579925	1.43e-60
GIPC2	0.386219	0.254665	-0.600821	2.29e-43	7.02e-41	-0.525492	3.95e-48
TOX3	0.321408	0.333866	0.0548632	0.000151983	0.0466587	-0.593262	5.44e-64
CMTM3	0.310132	0.1605	-0.95031	8.72e-49	2.68e-46	-0.407845	7.67e-28
C19orf33	0.433824	0.281535	-0.623797	6.83e-58	2.1e-55	-0.516431	2.85e-46
RAPGEF2	0.210009	0.296245	0.496341	1.78e-12	5.47e-10	-0.331602	2.1e-18
DDO	0.406857	0.201084	-1.01672	2.13e-77	6.54e-75	-0.441377	7.67e-33
CASP1	0.360763	0.204245	-0.820751	2.54e-56	7.79e-54	-0.585194	6.64e-62
GYPC	0.295172	0.222796	-0.405834	2.6e-31	7.97e-29	-0.571459	1.75e-58
CPXM2	0.201457	0.308511	0.614847	7.64e-28	2.35e-25	-0.446187	1.32e-33
SLC16A11	0.191241	0.254802	0.413981	2.71e-05	0.00830509	-0.355592	4.19e-21
TPTEP1	0.158967	0.215158	0.43667	2.95e-05	0.00906987	-0.507784	1.51e-44
AC005083.1	0.249529	0.185856	-0.425021	2.6e-32	7.98e-30	-0.442038	6.04e-33
ZNF300	0.0945579	0.187222	0.985483	1.06e-38	3.24e-36	-0.348351	2.9e-20
ZNF502	0.0932464	0.184589	0.985199	3.72e-27	1.14e-24	-0.521784	2.31e-47
ZNF471	0.0596467	0.135744	1.18637	6.91e-19	2.12e-16	-0.393871	6.41e-26
ZNF677	0.0834708	0.163641	0.971194	2.86e-32	8.78e-30	-0.438295	2.34e-32
ESRP2	0.167396	0.197928	0.241712	3.31e-11	1.02e-08	-0.450615	2.55e-34
NUDT16P1	0.201889	0.1816	-0.152797	1.25e-19	3.84e-17	-0.395592	3.76e-26
DYRK2	0.210362	0.168625	-0.319052	8.91e-37	2.74e-34	-0.380832	3.31e-24
TMEM200B	0.115944	0.111869	-0.0516172	7.9e-25	2.43e-22	-0.409447	4.56e-28
NXNL2	0.164746	0.14885	-0.146391	4.37e-21	1.34e-18	-0.328213	4.85e-18
TRIM4	0.174663	0.149686	-0.222631	1.19e-27	3.64e-25	-0.328223	4.84e-18
APOBEC3C	0.184745	0.092239	-1.00209	8.93e-62	2.74e-59	-0.587895	1.35e-62
HOXA10-AS	0.138588	0.12823	-0.112068	3.89e-11	1.19e-08	-0.506295	2.95e-44
HCG4	0.181937	0.161429	-0.172542	2.3e-40	7.06e-38	-0.354945	4.98e-21
AC009506.1	0.0839623	0.143719	0.77544	3.58e-54	1.1e-51	-0.433007	1.54e-31
CASP4	0.131758	0.116325	-0.179735	2.92e-14	8.97e-12	-0.407859	7.63e-28
CLDN7	0.130773	0.124546	-0.0703853	5.86e-16	1.8e-13	-0.414748	7.96e-29
CAV1	0.134298	0.107227	-0.324768	7.89e-59	2.42e-56	-0.323287	1.6e-17
ZNF844	0.0490986	0.0863201	0.814016	2.1e-49	6.44e-47	-0.366915	1.84e-22
ANG	0.118151	0.108749	-0.119632	2.11e-12	6.47e-10	-0.335036	8.92e-19
HSD11B2	0.0721468	0.0918418	0.348216	2.13e-20	6.53e-18	-0.381213	2.95e-24
HNF1B	0.0891535	0.0715591	-0.317156	2.27e-33	6.96e-31	-0.345389	6.3e-20
SPINT2	0.0658426	0.0576855	-0.190813	2.12e-26	6.52e-24	-0.45835	1.36e-35
FBXL2	0.051319	0.0543662	0.0832158	7.03e-05	0.0215898	-0.357737	2.34e-21
ZIK1	0.104934	0.151366	0.528562	3.65e-45	1.12e-42	-0.375688	1.49e-23
BDH1	0.131112	0.159221	0.280229	8.8e-18	2.7e-15	-0.333141	1.43e-18
GLRB	0.147518	0.168294	0.190086	1.56e-06	0.00048004	-0.560694	6.52e-56
HOXA7	0.278123	0.318271	0.194533	1.52e-09	4.66e-07	-0.566844	2.28e-57
CD9	0.216743	0.337752	0.639974	8.32e-52	2.55e-49	-0.620966	1.26e-71
CLDN4	0.437973	0.365864	-0.259535	1.56e-37	4.8e-35	-0.620241	2.04e-71
NMI	0.269682	0.200432	-0.428146	1.01e-26	3.09e-24	-0.330928	2.48e-18
SP140L	0.467571	0.35083	-0.414411	3.16e-61	9.71e-59	-0.470268	1.28e-37
APOL1	0.456852	0.292569	-0.642947	7.91e-77	2.43e-74	-0.323316	1.59e-17
FAXDC2	0.227751	0.291946	0.358246	5.49e-12	1.68e-09	-0.512067	2.14e-45
HOXA11	0.228995	0.308376	0.42937	2.13e-33	6.53e-31	-0.458476	1.29e-35
PDZK1IP1	0.399736	0.297828	-0.424567	2.66e-52	8.15e-50	-0.530338	3.79e-49
B3GNT3	0.292628	0.227701	-0.361931	7.37e-28	2.26e-25	-0.360678	1.04e-21
ZNF135	0.249633	0.316672	0.34318	1.16e-31	3.56e-29	-0.517724	1.56e-46
RNF43	0.223974	0.280677	0.325581	5.55e-20	1.7e-17	-0.699496	4.32e-98
MYH14	0.198501	0.257652	0.376273	1.6e-30	4.9e-28	-0.368846	1.06e-22
PPP1R18	0.385304	0.317967	-0.277119	1.44e-17	4.42e-15	-0.692487	2.21e-95
ATF7IP2	0.310408	0.351741	0.180346	3.73e-10	1.15e-07	-0.385141	9.16e-25
YAP1	0.322173	0.296038	-0.12205	6.23e-07	0.00019131	-0.415783	5.64e-29
P2RX7	0.383821	0.302336	-0.344282	4.64e-45	1.42e-42	-0.353867	6.67e-21
C6orf132	0.355537	0.265798	-0.419667	2.06e-58	6.32e-56	-0.463336	1.97e-36
RIN3	0.331113	0.314084	-0.0761724	9.46e-16	2.9e-13	-0.408934	5.38e-28
CHRNB1	0.350348	0.270138	-0.375091	1.12e-57	3.44e-55	-0.472617	4.98e-38
SGIP1	0.215585	0.265705	0.301564	7.42e-19	2.28e-16	-0.360614	1.06e-21
MAPK13	0.290152	0.238668	-0.281809	8e-33	2.46e-30	-0.550705	1.31e-53
SPRED2	0.304723	0.241984	-0.332586	2.71e-23	8.31e-21	-0.444297	2.65e-33
PLSCR4	0.282729	0.250833	-0.17269	9.23e-06	0.00283218	-0.644707	8.29e-79
PSMD5	0.264584	0.252324	-0.0684479	6.28e-06	0.00192863	-0.449802	3.45e-34
SLC12A8	0.261327	0.280998	0.104701	6.27e-07	0.000192578	-0.31842	5.11e-17
VWCE	0.287408	0.279823	-0.038586	2.11e-08	6.47e-06	-0.328362	4.67e-18
ETV7	0.264795	0.238423	-0.151353	8.67e-19	2.66e-16	-0.521689	2.42e-47
NOX4	0.226104	0.220703	-0.0348791	2.39e-05	0.00732633	-0.352216	1.04e-20
NID1	0.209722	0.24994	0.253098	2.29e-25	7.02e-23	-0.42335	4.39e-30
SLC47A1	0.261919	0.2501	-0.0666175	9.13e-12	2.8e-09	-0.506191	3.09e-44
EMP3	0.268411	0.239493	-0.164459	6.71e-32	2.06e-29	-0.365599	2.66e-22
CORO1A	0.298403	0.26812	-0.154384	3.78e-21	1.16e-18	-0.512384	1.85e-45
RASSF5	0.285569	0.272984	-0.0650263	5.83e-11	1.79e-08	-0.520476	4.29e-47
SMPDL3A	0.364539	0.31861	-0.194281	1.48e-27	4.56e-25	-0.319062	4.39e-17
SLC16A3	0.425916	0.339937	-0.325298	2.36e-51	7.25e-49	-0.496919	1.88e-42
PLEKHG6	0.420621	0.39966	-0.0737493	6.66e-23	2.04e-20	-0.43642	4.57e-32
SIPA1	0.414009	0.397668	-0.0580983	1.69e-16	5.18e-14	-0.343123	1.13e-19
44443	0.381059	0.363166	-0.0693814	2.34e-10	7.18e-08	-0.500618	3.7e-43
LYNX1	0.331448	0.368889	0.154406	2.56e-32	7.86e-30	-0.32491	1.08e-17
RAMP2	0.344795	0.376761	0.127911	4.15e-25	1.27e-22	-0.320071	3.46e-17
MYO10	0.302406	0.348499	0.20467	4.4e-44	1.35e-41	-0.647234	1.31e-79
LINC00957	0.312283	0.350402	0.166157	3.49e-19	1.07e-16	-0.573083	7.04e-59
TMEM173	0.448459	0.36618	-0.292422	1.9e-10	5.83e-08	-0.728048	5.41e-110
BST2	0.511349	0.419214	-0.28662	7.99e-08	2.45e-05	-0.750687	1.45e-120
MAL	0.361177	0.499678	0.468295	4.45e-18	1.37e-15	-0.688376	7.87e-94
ZFPM2-AS1	0.878249	0.727267	-0.272146	1.68e-12	5.17e-10	-0.723109	7.93e-108
ADAM28	0.732838	0.494398	-0.56782	2.08e-45	6.38e-43	-0.524453	6.49e-48
RAB25	0.505303	0.727656	0.526107	3.49e-45	1.07e-42	-0.748983	9.91e-120
ALPK2	0.623716	0.482742	-0.369638	6.33e-28	1.94e-25	-0.465665	7.91e-37
A2M	0.573236	0.502259	-0.190696	1.33e-05	0.00407528	-0.342139	1.46e-19
ATP6V1G3	0.714414	0.559685	-0.352146	2.5e-23	7.68e-21	-0.367527	1.55e-22
AHNAK2	0.784741	0.504188	-0.638254	2.22e-82	6.83e-80	-0.611012	8.51e-69
CTSW	0.728478	0.591469	-0.300583	3.88e-18	1.19e-15	-0.362942	5.58e-22
DEFB1	0.578358	0.653677	0.176617	4.14e-23	1.27e-20	-0.453555	8.44e-35
TTR	0.617874	0.721827	0.224342	9.5e-33	2.92e-30	-0.377331	9.25e-24
DHRS2	0.66235	0.712024	0.104331	1.1e-09	3.39e-07	-0.373663	2.68e-23
KRTCAP3	0.45654	0.588895	0.367269	2.36e-22	7.24e-20	-0.592104	1.09e-63
CD69	0.677838	0.595573	-0.186661	8.97e-05	0.0275322	-0.519306	7.44e-47
CD48	0.664624	0.544931	-0.286464	8.91e-20	2.74e-17	-0.418112	2.59e-29
FOXI1	0.527273	0.578177	0.132961	6.2e-10	1.9e-07	-0.570612	2.81e-58
SLC4A9	0.47095	0.601895	0.353939	2.66e-40	8.18e-38	-0.490155	3.47e-41
EHF	0.51477	0.595148	0.209319	3.74e-32	1.15e-29	-0.434476	9.13e-32
TSKU	0.574455	0.630067	0.133311	3.02e-10	9.28e-08	-0.487045	1.3e-40
LGALS12	0.75966	0.554919	-0.453078	5.95e-65	1.83e-62	-0.5573	4.03e-55
SH3BGR	0.598998	0.699022	0.222786	7.55e-31	2.32e-28	-0.395604	3.74e-26
VWF	0.565622	0.599045	0.082827	3.24e-06	0.000995812	-0.450429	2.73e-34
ANGPT1	0.569639	0.654638	0.200651	2.4e-26	7.36e-24	-0.577746	4.98e-60
ANGPT2	0.510971	0.661415	0.372315	4.7e-52	1.44e-49	-0.469565	1.69e-37
ANXA6	0.561203	0.627671	0.161486	1.51e-12	4.63e-10	-0.469591	1.67e-37
MASP1	0.733568	0.61857	-0.245992	3.46e-35	1.06e-32	-0.584476	1.01e-61
LAIR1	0.650253	0.598035	-0.120772	0.000113325	0.0347908	-0.487094	1.27e-40
SNHG16	0.507547	0.630745	0.313515	3.05e-47	9.37e-45	-0.377676	8.37e-24
FMO2	0.670093	0.61175	-0.131418	4.55e-12	1.4e-09	-0.380757	3.38e-24
GGT6	0.432828	0.628017	0.53701	1.96e-70	6.02e-68	-0.399468	1.12e-26
TRAK1	0.546039	0.606988	0.152664	3.22e-16	9.89e-14	-0.434446	9.23e-32
CKMT2	0.380532	0.492793	0.372965	1.02e-22	3.12e-20	-0.500236	4.38e-43
FHL1	0.41721	0.390785	-0.0943967	3.76e-05	0.0115352	-0.376003	1.36e-23
NAPSA	0.568047	0.488582	-0.217409	5.79e-22	1.78e-19	-0.473623	3.32e-38
SLC22A2	0.485156	0.466149	-0.0576565	9.07e-09	2.78e-06	-0.537163	1.31e-50
SLC15A2	0.406362	0.477718	0.233394	3.93e-17	1.21e-14	-0.338208	4e-19
ZFYVE28	0.372533	0.431331	0.211426	5.03e-10	1.54e-07	-0.438935	1.86e-32
LINC01139	0.479277	0.513042	0.0982164	1.61e-05	0.00494868	-0.590365	3.1e-63
SLC9A3R1	0.464495	0.404838	-0.19832	1.16e-17	3.56e-15	-0.452453	1.28e-34
FES	0.359744	0.473468	0.396296	1.22e-34	3.74e-32	-0.461407	4.17e-36
CLIC2	0.627214	0.529181	-0.245198	8.55e-22	2.63e-19	-0.38854	3.28e-25
SLC17A2	0.622828	0.499983	-0.316954	2.05e-28	6.3e-26	-0.368537	1.16e-22
LAMA3	0.383047	0.425124	0.150363	1.37e-09	4.19e-07	-0.391619	1.28e-25
TRABD2B	0.507414	0.447433	-0.181493	1.77e-12	5.44e-10	-0.374484	2.12e-23
MOB3A	0.727396	0.545406	-0.41541	8.79e-65	2.7e-62	-0.434008	1.08e-31
GLYAT	0.614334	0.497408	-0.304592	2.91e-33	8.94e-31	-0.556981	4.78e-55
NNMT	0.68651	0.581387	-0.23978	5.86e-44	1.8e-41	-0.532842	1.11e-49
SHC1	0.480023	0.406125	-0.24118	3.39e-33	1.04e-30	-0.456983	2.29e-35
TLDC2	0.613271	0.516339	-0.248205	1.99e-32	6.12e-30	-0.583474	1.82e-61
BHMT	0.541945	0.513509	-0.0777571	2.06e-10	6.32e-08	-0.526228	2.77e-48
LPAR5	0.5723	0.461494	-0.31046	2.28e-40	7e-38	-0.374497	2.11e-23
HOXA-AS2	0.328662	0.433001	0.397765	2.57e-43	7.9e-41	-0.401157	6.55e-27
CX3CL1	0.382472	0.431909	0.175372	2.42e-14	7.41e-12	-0.358848	1.73e-21
NLRP6	0.575536	0.525931	-0.130034	2.68e-21	8.22e-19	-0.450506	2.66e-34
IL17RE	0.592497	0.632407	0.0940453	4.23e-12	1.3e-09	-0.537931	8.93e-51
SERPINF1	0.604916	0.61563	0.0253281	5.45e-10	1.67e-07	-0.682872	8.6e-92
AMT	0.405133	0.47098	0.21727	2.34e-20	7.18e-18	-0.69071	1.04e-94
TBX2	0.485668	0.582937	0.263369	3.07e-39	9.42e-37	-0.43324	1.41e-31
HOXB-AS3	0.373979	0.496501	0.408842	4.49e-49	1.38e-46	-0.738265	1.25e-114
HYAL1	0.435801	0.537646	0.302987	5.92e-28	1.82e-25	-0.523434	1.06e-47
KRT80	0.621028	0.509928	-0.284364	2.52e-74	7.75e-72	-0.502071	1.95e-43
FAAH	0.554842	0.517493	-0.100539	1.33e-24	4.08e-22	-0.467292	4.17e-37
LRRC43	0.415941	0.470956	0.179212	3.57e-35	1.1e-32	-0.521662	2.45e-47
RARRES2	0.502155	0.492234	-0.0287868	7.61e-09	2.34e-06	-0.37204	4.28e-23
BCAM	0.37195	0.495328	0.413273	3.42e-71	1.05e-68	-0.396642	2.71e-26
BAALC	0.447187	0.499819	0.160528	7.77e-18	2.39e-15	-0.370012	7.64e-23
PRLR	0.448906	0.477556	0.0892555	1.23e-22	3.79e-20	-0.542949	7.12e-52
ADAMTS4	0.554336	0.597559	0.108322	1.17e-14	3.59e-12	-0.493714	7.54e-42
TUB	0.470235	0.520821	0.147405	9.89e-05	0.0303644	-0.331658	2.07e-18
QPCT	0.501289	0.549128	0.131503	1.1e-18	3.38e-16	-0.325512	9.36e-18
FAM83G	0.442122	0.55976	0.340363	1.48e-39	4.56e-37	-0.696271	7.79e-97
SBNO2	0.511927	0.535164	0.0640418	1.1e-13	3.37e-11	-0.355412	4.39e-21
FXYD3	0.444325	0.517997	0.221329	3.55e-49	1.09e-46	-0.349464	2.16e-20
NHLRC4	0.465141	0.531292	0.191837	5.54e-38	1.7e-35	-0.610808	9.71e-69
ARHGEF5	0.512017	0.542058	0.0822549	1.56e-14	4.8e-12	-0.385224	8.94e-25
ANKRD2	0.529924	0.5657	0.0942505	1.3e-08	3.98e-06	-0.407032	9.98e-28
PRR15L	0.461872	0.569253	0.301575	2.96e-64	9.09e-62	-0.36359	4.66e-22
CLDN19	0.525138	0.636733	0.277991	3.02e-60	9.29e-58	-0.465454	8.6e-37
OVOL1	0.540703	0.602052	0.155053	1.54e-15	4.73e-13	-0.667664	2.19e-86
CBLC	0.475485	0.596093	0.326139	1.04e-54	3.18e-52	-0.429817	4.7e-31
ATP6V0A4	0.502043	0.655683	0.385186	3.42e-52	1.05e-49	-0.655792	2.2e-82
NR0B2	0.535478	0.604696	0.175383	1.53e-34	4.69e-32	-0.487416	1.11e-40
METRNL	0.522832	0.62004	0.246013	9.71e-56	2.98e-53	-0.50563	3.97e-44
CLCNKB	0.549023	0.640918	0.223275	1.25e-52	3.83e-50	-0.754759	1.37e-122
LCP2	0.588615	0.538955	-0.127161	1.67e-17	5.11e-15	-0.446897	1.02e-33
CTSZ	0.649743	0.548147	-0.245305	1.92e-40	5.91e-38	-0.643047	2.76e-78
FMNL1	0.679023	0.54976	-0.304658	4.08e-57	1.25e-54	-0.374687	2e-23
ITGAL	0.693859	0.572831	-0.276533	5.99e-37	1.84e-34	-0.528193	1.07e-48
GPR132	0.668659	0.554181	-0.270915	7.49e-48	2.3e-45	-0.448065	6.59e-34
PARVG	0.68193	0.580565	-0.232167	1.14e-37	3.49e-35	-0.466294	6.18e-37
SH2B2	0.661014	0.614227	-0.10591	1.06e-20	3.26e-18	-0.321569	2.42e-17
SLC12A9	0.618132	0.475909	-0.377231	2.86e-52	8.79e-50	-0.366225	2.23e-22
TM4SF1	0.578632	0.462547	-0.323048	5.79e-60	1.78e-57	-0.433531	1.28e-31
SPP1	0.517166	0.386907	-0.418639	5.56e-54	1.71e-51	-0.414005	1.02e-28
LGALS2	0.636714	0.428376	-0.571768	8.74e-62	2.68e-59	-0.356355	3.4e-21
SLC39A5	0.574603	0.438579	-0.389731	2.02e-34	6.19e-32	-0.586992	2.3e-62
ADORA2A-AS1	0.476896	0.396961	-0.264676	1.76e-29	5.42e-27	-0.317714	6.04e-17
HRH1	0.545435	0.355726	-0.616642	1.16e-73	3.55e-71	-0.54097	1.94e-51
NR1H4	0.560041	0.455415	-0.298349	9.55e-46	2.93e-43	-0.47315	4.01e-38
FUT6	0.552545	0.472878	-0.224625	8.5e-31	2.61e-28	-0.580885	8.19e-61
NOSTRIN	0.51516	0.437645	-0.235261	1.5e-28	4.6e-26	-0.541411	1.55e-51
CD68	0.527857	0.363992	-0.536241	9.25e-63	2.84e-60	-0.350028	1.86e-20
GAL3ST1	0.524243	0.431466	-0.280988	7.63e-34	2.34e-31	-0.480567	1.94e-39
IL32	0.477818	0.367471	-0.378831	3.07e-46	9.42e-44	-0.500128	4.6e-43
NAT8B	0.452744	0.394131	-0.20002	3.74e-27	1.15e-24	-0.455164	4.59e-35
SPARCL1	0.640498	0.728866	0.186459	7.44e-42	2.28e-39	-0.708503	1.09e-101
PDK1	0.935872	0.841791	-0.152848	3.26e-33	1e-30	-0.471072	9.25e-38
CCL15	0.682867	0.631207	-0.113492	8.15e-12	2.5e-09	-0.521151	3.12e-47
SLC7A5	0.892364	0.827851	-0.108262	2.6e-06	0.000798549	-0.417467	3.21e-29
SLAMF6	0.82935	0.69444	-0.25613	1.98e-30	6.08e-28	-0.379997	4.23e-24
TMEM88	0.639395	0.807541	0.336829	3.08e-69	9.47e-67	-0.367865	1.4e-22
SHMT2	0.727593	0.653364	-0.155245	2.47e-10	7.57e-08	-0.650471	1.2e-80
TNFSF8	0.688809	0.628112	-0.133081	1.72e-10	5.29e-08	-0.564821	6.92e-57
CYTIP	0.872575	0.807902	-0.111099	8.64e-10	2.65e-07	-0.327363	5.97e-18
RGS1	0.858119	0.740267	-0.213131	8.11e-29	2.49e-26	-0.364714	3.41e-22
GLIS1	0.830382	0.713724	-0.218408	7.84e-23	2.41e-20	-0.34674	4.42e-20
TMEM129	0.654783	0.778709	0.250069	2.23e-63	6.85e-61	-0.341174	1.87e-19
LZTS1	0.627612	0.672698	0.100085	9.04e-20	2.78e-17	-0.319485	3.97e-17
SLC25A25	0.605555	0.72259	0.254919	9.01e-60	2.77e-57	-0.369321	9.3e-23
FCAMR	0.753899	0.653672	-0.205804	6.84e-49	2.1e-46	-0.392695	9.22e-26
CD33	0.739721	0.650241	-0.186008	3.96e-36	1.22e-33	-0.380527	3.62e-24
SLC5A12	0.780671	0.809676	0.0526299	3.55e-07	0.000109102	-0.480372	2.11e-39
GRASP	0.645785	0.703791	0.124093	1.35e-21	4.15e-19	-0.501945	2.06e-43
COX7A1	0.665834	0.766843	0.203767	9.36e-46	2.87e-43	-0.62361	2.14e-72
FABP7	0.727556	0.734833	0.0143578	4.47e-10	1.37e-07	-0.661702	2.36e-84
TCF19	0.814654	0.75176	-0.115916	8.95e-08	2.75e-05	-0.457078	2.21e-35
SLAMF7	0.881878	0.732776	-0.267207	6.78e-65	2.08e-62	-0.356344	3.41e-21
SH2D1A	0.820931	0.745117	-0.139794	1.19e-13	3.66e-11	-0.370332	6.97e-23
SPRY4	0.737231	0.820303	0.154039	2.91e-33	8.94e-31	-0.472859	4.51e-38
PDGFRL	0.870835	0.804622	-0.114088	7.31e-20	2.24e-17	-0.360674	1.04e-21
RNASE1	0.734974	0.744809	0.0191779	2.52e-07	7.73e-05	-0.540139	2.95e-51
CSTA	0.852009	0.784811	-0.118522	1.47e-30	4.51e-28	-0.515112	5.26e-46
CCR2	0.860847	0.736532	-0.225009	5.55e-47	1.7e-44	-0.327532	5.73e-18
CARD16	0.843339	0.741091	-0.186462	1.81e-45	5.56e-43	-0.561345	4.59e-56
LRMP	0.703075	0.712757	0.0197316	1.27e-05	0.00391173	-0.401015	6.85e-27
C3AR1	0.813986	0.743456	-0.130757	1.67e-31	5.12e-29	-0.328589	4.42e-18
ARHGAP15	0.755372	0.679264	-0.153214	9.89e-24	3.04e-21	-0.31768	6.09e-17
ARHGAP30	0.727776	0.620116	-0.230957	2.19e-58	6.73e-56	-0.561572	4.06e-56
IL2RA	0.739061	0.638124	-0.211856	5.37e-49	1.65e-46	-0.321591	2.41e-17
OSM	0.740341	0.631468	-0.229479	2.83e-39	8.68e-37	-0.370027	7.61e-23
CD52	0.787271	0.677037	-0.217627	5.78e-48	1.77e-45	-0.536194	2.12e-50
PTPN7	0.775503	0.680481	-0.188578	8.07e-45	2.48e-42	-0.599649	1.1e-65
DOK2	0.736176	0.664295	-0.148225	5.05e-34	1.55e-31	-0.658662	2.46e-83
BATF	0.800781	0.707648	-0.178376	1.98e-46	6.09e-44	-0.599598	1.13e-65
PCED1B	0.829205	0.714481	-0.214833	2.57e-58	7.88e-56	-0.572352	1.06e-58
CD86	0.799017	0.747319	-0.0965015	2.7e-25	8.29e-23	-0.429713	4.88e-31
CD5	0.807297	0.756516	-0.0937283	7.55e-21	2.32e-18	-0.519884	5.67e-47
NCKAP1L	0.877481	0.777056	-0.175348	1.32e-52	4.06e-50	-0.581054	7.42e-61
BIN2	0.864228	0.778279	-0.151124	1.86e-51	5.71e-49	-0.494645	5.04e-42
GRAMD4	0.797844	0.771422	-0.0485874	6.14e-05	0.0188639	-0.568436	9.44e-58
DDR2	0.73043	0.815494	0.158929	2.81e-56	8.64e-54	-0.552876	4.2e-54
HIC2	0.832864	0.887801	0.0921546	2.94e-41	9.01e-39	-0.483591	5.54e-40
HEG1	0.88716	0.849615	-0.0623858	1.74e-07	5.34e-05	-0.343006	1.17e-19
CHST2	0.894934	0.836378	-0.0976261	8.62e-59	2.65e-56	-0.390349	1.89e-25
VSIG2	0.756193	0.809317	0.0979498	3.6e-39	1.1e-36	-0.637837	1.15e-76
ANKRD65	0.806426	0.821429	0.0265935	6.22e-13	1.91e-10	-0.692378	2.43e-95
KRT20	0.849663	0.850595	0.00158124	2.48e-07	7.62e-05	-0.383028	1.72e-24
PROM2	0.777963	0.854419	0.135243	1.13e-58	3.48e-56	-0.572195	1.16e-58
TFCP2L1	0.806111	0.833726	0.0485954	1.05e-44	3.22e-42	-0.524271	7.08e-48
CYFIP2	0.621951	0.732334	0.2357	2.72e-52	8.35e-50	-0.518083	1.32e-46
FXYD4	0.660165	0.699447	0.083389	1.2e-35	3.7e-33	-0.396562	2.78e-26
WWP2	0.646241	0.705433	0.126437	1.58e-28	4.87e-26	-0.41839	2.36e-29
MYO1G	0.782449	0.629673	-0.313395	6.06e-53	1.86e-50	-0.65329	1.45e-81
CXCR3	0.768151	0.655279	-0.229281	1.56e-20	4.78e-18	-0.477532	6.77e-39
ANXA9	0.614573	0.709801	0.207832	2.52e-41	7.75e-39	-0.571464	1.75e-58
CNKSR1	0.582895	0.700786	0.265738	6.51e-39	2e-36	-0.665171	1.57e-85
IFI27	0.538592	0.351263	-0.616639	3.54e-48	1.09e-45	-0.3621	7.05e-22
HHLA2	0.687982	0.454743	-0.597321	1.38e-44	4.22e-42	-0.452207	1.4e-34
RDH5	0.641012	0.431975	-0.569403	3.65e-46	1.12e-43	-0.557127	4.42e-55
TINAG	0.607535	0.439232	-0.467983	7.09e-36	2.18e-33	-0.434358	9.52e-32
STAP1	0.889638	0.801567	-0.150396	4.84e-10	1.49e-07	-0.668472	1.15e-86
C1orf116	0.74132	0.866128	0.224484	1.28e-51	3.93e-49	-0.40814	6.97e-28
HOXB6	0.645375	0.807313	0.32299	1.02e-40	3.14e-38	-0.621082	1.16e-71
