# Supplementary material for: Molecular Characterization, Tumor Microenvironment Association, and Drug Susceptibility of DNA Methylation-Driven Genes in Renal Cell Carcinoma
Source: Front Cell Dev Biol. 2022 Mar 21;10:837919. doi: 10.3389/fcell.2022.837919 (PMC8978676; doi:10.3389/fcell.2022.837919)
Supplement: Supplementary file 7 [file Table1.xlsx]

## Sheet: Sheet1
Table S1: The primer sequences involved in this study.
Gene	Primer (Forward)	Primer (Reverse）
LCP2	GGGGTTTGTGCAGAGAGAGA	CTTTGCCCAGACCTACCAAG
PPP1R18	GGAATTCCCTACCCTCACCTCAAGACG	GCTCTAGACCCTATGTTGGAAGATGGTCA
APOL1	TGATAATGAGGCCTGGAACG	TACTGCTGGCCTTT ATCGTG
FMNL1	GAAGCTGAAGAGCTATGTGG	CCTGCGTGGACTCCTGAACT
CLDN7	AGCTGCAAAATGTACGACTCG	GGAGACCACCATTAGGGCTC
NMI	ATAAACAAAACTTTTTATTACAGTGCACTT	GCAGTGCTTCTGACAGGAGT
FAXDC2	GACATGGTGGATCCTGTGAAACT	GAAAGATATCATGCACTGGTTGAAA
SHC1	GGCAAGTGATTGTCCATGTG	TGCAGCTCAATGGTGACTTC
GAPDH	ATGGGGAAGGTGAAGGTCG	CTCCACGACGTACTCAGCG
